# Supplementary material for: Highly Active Nanocrystalline ZnO and Its Photo-Oxidative Properties towards Acetone Vapor
Source: Micromachines (Basel). 2023 Apr 23;14(5):912. doi: 10.3390/mi14050912 (PMC10223819; doi:10.3390/mi14050912)
Supplement: Supplementary file 1 [file micromachines-14-00912-s001.zip]

Archive with 1 entries (1 files):
- micromachines-2307722-supplementary.pdf
